# Supplementary material for: Physiological response of anthocyanin synthesis to different light intensities in blueberry
Source: PLoS One. 2023 Jun 23;18(6):e0283284. doi: 10.1371/journal.pone.0283284 (PMC10289459; doi:10.1371/journal.pone.0283284)
Supplement: S1 Dataset — (XLSX) [file pone.0283284.s001.xlsx]

## Sheet: Table 1 Light intensity
Light intensity (umol·m-2s-1)
stage	25% light intensity (means)	standard errors	significant differences	50% light intensity (means)	standard errors	significant differences	75% light intensity (means)	standard errors	significant differences	CK (means)	standard errors	significant differences
S1	372	34.06	Ad	750	31.18	Ac	1123	40.99	Ab	1498	39.26	Aa
S2	369	29.44	Ad	699	24.83	Ac	1094	48.5	Ab	1456	44.46	Aa
S3	379	28.29	Ad	778	30.02	Ac	1143	36.37	Ab	1587	37.53	Aa
Note: S1: white fruit stage, S2: purple fruit stage, S3: blue fruit stage. Different uppercase letters indicate significant differences in the same light intensity during different stages, and different lowercase letters indicate significant differences in different light intensity treatments during the same stage (P < 0.05).

## Sheet: Fig 2 Endogenous hormones
GA3 content (ng/g)
stage	25% light intensity (means)	standard deviations	significant differences	50% light intensity (means)	standard deviations	significant differences	75% light intensity (means)	standard deviations	significant differences	CK (means)	standard deviations	significant differences
S1	55.1258	0.563594	Aa	54.1113	0.225438	Ab	53.6229	0.172181	Ab	52.7963	0.283669	Ac
S2	47.2355	0.338156	Ba	45.9956	0.703929	Bb	44.1169	0.567339	Bc	34.9491	0.703929	Bd
S3	26.2698	0.338156	Ca	23.4894	0.36234	Cb	20.2957	0.563594	Cc	12.9314	0.395855	Cd
IAA content (ng/g)
stage	25% light intensity (means)	standard deviations	significant differences	50% light intensity (means)	standard deviations	significant differences	75% light intensity (means)	standard deviations	significant differences	CK (means)	standard deviations	significant differences
S1	158.373	0.329598	Aa	155.136	0.757768	Ab	152.044	0.659195	Ac	146.29	0.972971	Ad
S2	123.705	0.777978	Ba	116.729	0.449166	Bb	114.931	2.0394	Bb	116.513	0.543015	Bb
S3	111.55	0.449166	Ca	108.242	11.5238	Ba	96.4462	0.659195	Cb	56.6722	0.757768	Cc
JA content (pMOL/g)
stage	25% light intensity (means)	standard deviations	significant differences	50% light intensity (means)	standard deviations	significant differences	75% light intensity (means)	standard deviations	significant differences	CK (means)	standard deviations	significant differences
S1	34.1928	0.507814	Cd	38.1707	0.293187	Cc	40.9637	1.02615	Cb	48.4963	0.891693	Ca
S2	112.058	1.02615	Bd	124.161	1.90571	Bc	132.37	0.891693	Bb	137.11	1.14493	Ba
S3	135.925	1.14493	Ad	142.019	0.816198	Ac	149.297	1.65202	Ab	153.021	3.12006	Aa
ABA content (ng/g)
stage	25% light intensity (means)	standard deviations	significant differences	50% light intensity (means)	standard deviations	significant differences	75% light intensity (means)	standard deviations	significant differences	CK (means)	standard deviations	significant differences
S1	86.4294	0.438604	Cd	91.7412	0.11115	Cc	94.6518	0.400756	Cb	98.9207	0.275482	Ca
S2	139.232	0.233906	Bd	142.119	0.262357	Bc	144.253	0.328114	Bb	153.591	0.413757	Ba
S3	151.287	4.10008	Ac	158.127	0.333449	Ab	161.425	0.302943	Ab	172.219	0.618856	Aa
ETH content (µg/g)
stage	25% light intensity (means)	standard deviations	significant differences	50% light intensity (means)	standard deviations	significant differences	75% light intensity (means)	standard deviations	significant differences	CK (means)	standard deviations	significant differences
S1	23.4897	0.359032	Cd	26.303	0.359032	Cc	27.5504	0.238864	Cb	28.5058	0.364871	Ca
S2	48.1192	0.243247	Bd	52.1268	0.359032	Bc	54.9932	0.466538	Bb	56.6387	0.466538	Ba
S3	56.6652	0.359032	Ad	60.0093	0.121624	Ac	60.9913	0.364871	Ab	62.7164	0.243247	Aa
Note: S1: white fruit stage, S2: purple fruit stage, S3: blue fruit stage. Different uppercase letters indicate significant differences in the same light intensity during different stages, and different lowercase letters indicate significant differences in different light intensity treatments during the same stage (P < 0.05).

## Sheet: Fig 3 Enzyme activities
PAL activity (U/g)
stage	25% light intensity (means)	standard deviations	significant differences	50% light intensity (means)	standard deviations	significant differences	75% light intensity (means)	standard deviations	significant differences	CK (means)	standard deviations	significant differences
S1	5.39434	0.216237	Cc	5.56016	0.193698	Cc	6.06428	0.0250393	Cb	6.50869	0.137986	Ca
S2	9.73237	0.305104	Bd	10.4388	0.349844	Bc	11.1187	0.216237	Bb	14.3291	0.164194	Ba
S3	11.1021	0.147241	Ac	14.8034	0.0455949	Ab	16.0869	0.402437	Aa	16.4848	0.243918	Aa
CHI activity (U/g)
stage	25% light intensity (means)	standard deviations	significant differences	50% light intensity (means)	standard deviations	significant differences	75% light intensity (means)	standard deviations	significant differences	CK (means)	standard deviations	significant differences
S1	60.2705	2.03922	Cd	66.6578	1.4613	Cc	69.9482	2.03922	Cb	76.7226	1.16132	Ca
S2	175.822	3.5479	Bb	185.306	9.07022	Bb	183.371	2.97972	Bb	206.597	9.75673	Ba
S3	194.016	1.74198	Ad	214.533	3.5479	Ac	232.727	2.34672	Ab	259.244	2.61835	Aa
DFR activity (U/g)
stage	25% light intensity (means)	standard deviations	significant differences	50% light intensity (means)	standard deviations	significant differences	75% light intensity (means)	standard deviations	significant differences	CK (means)	standard deviations	significant differences
S1	89.1771	0.671143	Cd	93.041	0.307942	Cc	96.6697	0.35399	Cb	99.8952	0.324019	Ca
S2	137.459	0.573159	Bd	139.374	0.253668	Bc	141.491	0.507337	Bb	146.934	0.307942	Ba
S3	142.566	0.363431	Ad	150.865	0.808478	Ac	152.512	0.307942	Ab	160.475	0.35399	Aa
UFGT activity (U/g)
stage	25% light intensity (means)	standard deviations	significant differences	50% light intensity (means)	standard deviations	significant differences	75% light intensity (means)	standard deviations	significant differences	CK (means)	standard deviations	significant differences
S1	18.1906	0.669144	Cd	21.0355	0.750536	Cc	23.2559	0.433322	Cb	26.2395	0.550743	Ca
S2	59.8922	0.635943	Bd	64.4024	0.317971	Bc	66.9003	0.731038	Bb	74.4635	0.523861	Ba
S3	68.7044	0.832645	Ad	81.7492	0.240364	Ac	84.3165	0.953914	Ab	86.1205	0.731038	Aa
Note: S1: white fruit stage, S2: purple fruit stage, S3: blue fruit stage. Different uppercase letters indicate significant differences in the same light intensity during different stages, and different lowercase letters indicate significant differences in different light intensity treatments during the same stage (P < 0.05).

## Sheet: Fig 4 Anthocyanin content
anthocyanin content (mg/g)
stage	25% light intensity (means)	standard deviations	significant differences	50% light intensity (means)	standard deviations	significant differences	75% light intensity (means)	standard deviations	significant differences	CK (means)	standard deviations	significant differences
S1	0.0220691	0.00182904	Bb	0.0235196	0.00408155	Bb	0.0229574	0.00130532	Bb	0.0413683	0.00408155	Ca
S2	0.0187646	0.000985826	Bc	0.0727116	0.00128887	Bb	0.092259	0.0159932	Bb	0.452748	0.0466735	Ba
S3	0.0841058	0.0133306	Ac	0.187788	0.0556147	Abc	0.386882	0.134793	Ab	1.25433	0.170944	Aa
Note: S1: white fruit stage, S2: purple fruit stage, S3: blue fruit stage. Different uppercase letters indicate significant differences in the same light intensity during different stages, and different lowercase letters indicate significant differences in different light intensity treatments during the same stage (P < 0.05).

## Sheet: Fig 5 Correlation analysis
	S1
	light intensity	Light intensity (umol·m-2s-1)	anthocyanin content (mg/g)	GA3 content (ng/g)	JA content (pMOL/g)	IAA content (ng/g)	ABA content (ng/g)	ETH content (µg/g)	PAL activity (U/g)	CHI activity (U/g)	DFR activity (U/g)	UFGT activity (U/g)
	CK	1498	0.0458201	53.0968	49.4272	147.225	98.6054	28.5854	6.62477	75.5612	100.03	26.864
	CK	1566	0.0404821	52.7587	47.6499	145.283	99.1147	28.8243	6.54518	76.7226	100.13	26.0314
	CK	1430	0.0378026	52.5333	48.4116	146.362	99.0419	28.1077	6.35613	77.8839	99.5256	25.8232
	0.75	1123	0.0237586	53.7732	40.7944	152.187	95.0399	27.5504	6.03775	69.7546	97.0057	22.9089
	0.75	1194	0.0236624	53.435	42.0639	152.619	94.2395	27.3115	6.08749	68.0126	96.3001	23.7416
	0.75	1052	0.0214511	53.6604	40.0327	151.324	94.6761	27.7892	6.06759	72.0773	96.7033	23.1171
	0.5	750	0.0287912	54.1113	38.0014	154.345	91.8382	25.9579	5.70941	66.8513	92.7722	21.66
	0.5	804	0.0135488	53.8859	38.5092	155.208	91.62	26.2764	5.62981	65.1093	93.377	21.2437
	0.5	696	0.0282188	54.3368	38.0014	155.856	91.7655	26.6745	5.34127	68.0126	92.9738	20.2028
	0.25	372	0.0202003	55.6894	34.7006	158.661	86.8903	23.8082	5.31142	62.206	89.3451	18.9539
	0.25	313	0.0238555	55.1258	34.1928	158.445	86.0171	23.4897	5.23183	60.464	88.4379	17.9131
	0.25	431	0.0221516	54.5622	33.685	158.013	86.3809	23.1712	5.63976	58.1414	89.7482	17.7049
	S2
	light intensity	Light intensity (umol·m-2s-1)	anthocyanin content (mg/g)	GA3 content (ng/g)	JA content (pMOL/g)	IAA content (ng/g)	ABA content (ng/g)	ETH content (µg/g)	PAL activity (U/g)	CHI activity (U/g)	DFR activity (U/g)	UFGT activity (U/g)
	CK	1456	0.499967	35.5127	138.295	116.585	154.052	56.4529	14.4651	217.243	147.203	73.9084
	CK	1533	0.40664	35.1746	137.025	115.938	153.47	57.1695	14.3755	204.468	146.598	74.5329
	CK	1379	0.451637	34.1601	136.01	117.017	153.252	56.2937	14.1467	198.081	147.001	74.9492
	0.75	1094	0.0738163	43.5157	132.455	117.232	143.938	55.179	10.8733	180.08	141.961	66.8309
	0.75	1010	0.102305	44.6429	133.217	113.348	144.593	54.4624	11.2812	185.887	140.953	67.6636
	0.75	1178	0.100655	44.1921	131.439	114.211	144.229	55.3382	11.2016	184.145	141.558	66.2065
	0.5	699	0.0715666	45.432	126.107	116.585	141.828	52.1533	10.8335	180.661	139.341	64.333
	0.5	656	0.0724606	45.7701	124.076	117.232	142.191	52.4718	10.1668	179.5	139.643	64.7493
	0.5	742	0.0741075	46.7846	122.299	116.369	142.337	51.7552	10.3161	195.758	139.139	64.1248
	0.25	369	0.0180086	47.2355	111.888	124.569	139.062	48.1723	9.9778	178.919	137.627	59.7535
	0.25	420	0.0198796	46.8973	111.127	123.49	139.135	48.3315	9.82855	171.951	137.929	60.5861
	0.25	318	0.0184056	47.5736	113.158	123.058	139.499	47.8538	9.39077	176.596	136.821	59.3371
	S3
	light intensity	Light intensity (umol·m-2s-1)	anthocyanin content (mg/g)	GA3 content (ng/g)	JA content (pMOL/g)	IAA content (ng/g)	ABA content (ng/g)	ETH content (µg/g)	PAL activity (U/g)	CHI activity (U/g)	DFR activity (U/g)	UFGT activity (U/g)
	CK	1587	1.45141	12.969	149.467	56.6003	171.588	62.9818	16.7336	261.954	160.508	85.3573
	CK	1522	1.14636	13.3071	154.291	57.4634	172.825	62.5041	16.2461	256.728	160.105	86.8144
	CK	1652	1.1652	12.5181	155.307	55.953	172.243	62.6634	16.4749	259.05	160.811	86.1899
	0.75	1143	0.234984	20.8593	150.99	96.3024	161.183	61.3894	16.5445	232.34	152.444	83.4838
	0.75	1080	0.492231	19.7321	149.213	97.1655	161.328	60.9117	15.9277	235.243	152.243	85.3573
	0.75	1206	0.433432	20.2957	147.689	95.8708	161.765	60.6728	15.7884	230.598	152.848	84.1083
	0.5	778	0.171188	23.3391	142.611	101.697	158.2	60.1155	14.8133	213.759	150.932	81.6104
	0.5	830	0.249813	23.2264	142.357	121.548	158.418	60.0359	14.7536	211.436	151.638	81.6104
	0.5	726	0.142364	23.9027	141.088	101.481	157.763	59.8766	14.8432	218.404	150.025	82.0267
	0.25	379	0.0909924	25.9316	136.01	111.191	153.47	56.2937	11.2712	195.758	142.667	69.537
	0.25	330	0.0925845	26.2698	134.74	112.054	153.834	56.6918	11.0325	194.016	142.869	68.7044
	0.25	428	0.0687404	26.6079	137.025	111.406	146.557	57.0102	11.0026	192.274	142.163	67.8717
	Note: S1: white fruit stage, S2: purple fruit stage, S3: blue fruit stage.
